# Supplementary material for: The Telomeric Repeats of HHV-6A Do Not Determine the Chromosome into Which the Virus Is Integrated
Source: Genes (Basel). 2023 Feb 18;14(2):521. doi: 10.3390/genes14020521 (PMC9957103; doi:10.3390/genes14020521)
Supplement: Supplementary file 1 [file genes-14-00521-s001.zip]

Archive with 4 entries (4 files):
- Fig1.png
- __MACOSX/._Fig1.png
- Fig2.png
- __MACOSX/._Fig2.png
